# Supplementary material for: Influenza Vaccination Uptake and Associated Factors among Individuals with Diabetes Mellitus in Spain: A Cross-Sectional Study Using Data from the European Health Interview Survey 2020
Source: Vaccines (Basel). 2024 Aug 13;12(8):915. doi: 10.3390/vaccines12080915 (PMC11359187; doi:10.3390/vaccines12080915)
Supplement: Supplementary file 1 [file vaccines-12-00915-s001.zip]

Archive with 1 entries (1 files):
- vaccines-3119616-supplementary.pdf
